# Supplementary material for: Age-associated changes in human tear proteome
Source: Clin Proteomics. 2019 Mar 30;16:11. doi: 10.1186/s12014-019-9233-5 (PMC6441198; doi:10.1186/s12014-019-9233-5)
Supplement: Supplementary file 1 — Additional file 1. Analysis results of proteins with unadjusted p-value < 0.05. [file 12014_2019_9233_MOESM1_ESM.xlsx]

## Sheet: Statistical analysis results
Additional file 1. Analysis results of proteins with unadjusted p-value < 0.05.
			Pearson correlation			Age group - mean (median) (log2)					Age group - interquartile range (IQR) (log2)					Age group - pairwise t-tests, P (adj.)
Uniprot	Full name	Symbol	Rho	P	P (adj.)	<30	30-39	40-49	50-59	≥60	<30	30-39	40-49	50-59	≥60	<30 vs 30-39	<30 vs 40-49	30-39 vs 40-49	<30 vs 50-59	30-39 vs 50-59	40-49 vs 50-59	<30 vs ≥60	30-39 vs ≥60	40-49 vs ≥60	50-59 vs ≥60
P59665	Neutrophil defensin 1	DEFA1	0.399506	9.73169e-06	0.00441004	14.9 (14.8)	14.7 (14.6)	15.3 (14.9)	15.7 (14.9)	17 (16.7)	14.5-15.3	14.2-15.1	14.3-15.6	14.6-16.2	15.3-18.3	0.594342	0.449037	0.256144	0.083002	0.0314805	0.300159	0.000251227	0.000118378	0.00191548	0.0314805
P05109	Protein S100-A8	S100A8	0.398337	1.03888e-05	0.00441004	17.9 (17.8)	18.3 (18.1)	18.7 (18.7)	19 (18.9)	19.7 (19.7)	17.1-18.3	17.3-19.2	17.3-20.2	17.9-19.6	19.1-20.2	0.329453	0.0758786	0.334191	0.0148243	0.119135	0.402172	0.00217512	0.0148243	0.0763503	0.254373
P02787	Serotransferrin	TF	0.373743	3.88393e-05	0.010458	17.4 (17.2)	17.3 (17.1)	17.4 (17.2)	17.7 (17.6)	18.5 (18.1)	16.9-17.6	17-17.5	17-17.8	17.2-17.8	17.8-18.7	0.832363	0.832363	0.827483	0.188878	0.15305	0.241643	0.000232465	0.000232465	0.000315375	0.0146382
P04083	Annexin A1	ANXA1	0.369087	4.92719e-05	0.010458	16.7 (16.5)	17 (16.6)	17.2 (16.7)	17.4 (17.2)	18.3 (18.3)	16.1-17.1	16.3-17.4	16.3-17.6	16.4-18	17.6-19.1	0.418437	0.17815	0.584941	0.0830533	0.380329	0.604706	0.00101501	0.00810656	0.0233639	0.0675536
P80188	Neutrophil gelatinase-associated lipocalin	LCN2	0.362863	6.73422e-05	0.0114347	17.6 (17.5)	17.6 (17.5)	18 (18.1)	18.1 (18.3)	19.1 (19.1)	16.7-18.3	16.8-18.3	17.2-18.6	16.9-18.9	18.7-19.7	0.993001	0.170927	0.170927	0.170927	0.170927	0.968777	0.0010448	0.0010448	0.0289935	0.0393047
P06702	Protein S100-A9	S100A9	0.356104	9.38718e-05	0.0127707	17.1 (17.1)	17.4 (17.1)	17.8 (17.6)	17.9 (17.5)	18.4 (18.2)	16.5-17.6	16.5-17.7	16.9-18.4	17.1-18.1	17.2-19.5	0.479812	0.0779765	0.252071	0.0643986	0.208176	0.760648	0.0147801	0.0518036	0.208176	0.267214
P02768	Serum albumin	ALB	0.353731	0.000105295	0.0127707	20.6 (20.8)	20.4 (20.2)	20.8 (20.6)	21 (20.8)	22.2 (21.8)	19.9-21.4	19.6-21	20-21.5	20.1-21.7	21.3-23.2	0.760295	0.527338	0.394434	0.321568	0.235847	0.654117	0.00149993	0.00148424	0.00853003	0.0303408
Q13296	Mammaglobin-A	SCGB2A2	0.338319	0.000217216	0.0230521	14.8 (14.6)	15.6 (15.5)	15.5 (15)	15.9 (15.6)	17.8 (19)	13.5-16.3	14-16.5	14.2-16.5	14.7-17.2	14.3-20.4	0.198793	0.316284	0.727738	0.12324	0.727738	0.592703	0.000358016	0.0100058	0.00592439	0.0234781
P06396	Gelsolin	GSN	0.321972	0.000449851	0.0358888	17.5 (17.5)	17.3 (17.5)	17.8 (17.8)	17.7 (17.7)	18.2 (18.2)	17.1-18	16.9-17.7	17.6-18.1	17.1-18.1	17.9-18.4	0.396644	0.178148	0.0437216	0.475675	0.145046	0.508111	0.00999274	0.00157549	0.108416	0.0437216
P22314	Ubiquitin-like modifier-activating enzyme 1	UBA1	-0.320216	0.000485278	0.0358888	16.5 (16.4)	16.4 (16.5)	16.3 (16.3)	16.2 (16.2)	16 (16.1)	16.1-16.7	16.3-16.5	16-16.6	15.9-16.4	15.8-16.2	0.664215	0.346665	0.465161	0.122923	0.196032	0.45837	0.047118	0.0671877	0.155375	0.393313
Q14002	Carcinoembryonic antigen-related cell adhesion molecule 7	CEACAM7	0.319042	0.00051037	0.0358888	11.1 (11)	11.6 (11.4)	11.5 (11.8)	12.3 (12.1)	12.4 (12.6)	9.9-11.9	10.9-12.1	10.6-12.3	11.2-13.3	11.3-13.2	0.269802	0.30226	0.876865	0.0175192	0.111	0.111	0.0213846	0.111	0.111	0.876865
P07737	Profilin-1	PFN1	0.315006	0.000606063	0.0358888	14.7 (14.8)	14.9 (14.9)	14.9 (14.7)	15.1 (15)	15.7 (15.5)	14.5-15.1	14.5-15.2	14.4-15.1	14.6-15.5	15.1-15.7	0.433602	0.508701	0.832372	0.189932	0.616493	0.531507	0.00257721	0.0173461	0.0149678	0.0591497
Q8NBJ4	Golgi membrane protein 1	GOLM1	-0.31285	0.000663682	0.0358888	16.6 (16.6)	16.3 (16.3)	16.3 (16.3)	16.3 (16.2)	16 (16)	16.3-16.9	16-16.7	16.1-16.6	15.9-16.6	15.7-16.6	0.218831	0.175865	0.831469	0.175865	0.831469	0.831469	0.0506438	0.282074	0.314623	0.38891
P60709	Actin, cytoplasmic 1	ACTB	0.312399	0.000676349	0.0358888	15 (14.4)	14.5 (14.2)	14.9 (14.9)	15.8 (15.8)	17.1 (16.9)	13.3-17	13.3-15.2	13.7-15.7	13.9-17.9	16.3-18.3	0.42509	0.942601	0.42509	0.1562	0.0360251	0.1562	0.00314223	0.000774689	0.00314223	0.0989322
P63261	Actin, cytoplasmic 2	ACTG1	0.308609	0.00079191	0.0373517	14.9 (14.4)	14.5 (14.5)	14.9 (14.8)	15.5 (15.5)	16.9 (16.7)	13.8-16.2	13.6-15.2	13.8-15.6	14.3-16.8	15.9-17.8	0.448914	0.917302	0.441415	0.240261	0.0552818	0.251677	0.00278232	0.000658391	0.00278232	0.0552818
P49788	Retinoic acid receptor responder protein 1	RARRES1	0.301262	0.00106887	0.0464672	15 (14.7)	14.5 (14.5)	14.9 (15)	15.5 (15.6)	16.1 (15.9)	14.3-15.8	13.8-15.1	14.2-15.3	14.8-16.3	15.1-16.9	0.161091	0.689978	0.292733	0.161091	0.00927678	0.102425	0.00927678	0.000721216	0.00742253	0.161091
P62805	Histone H4	HIST1H4A	0.29702	0.00126651	0.0512031	15.9 (15.8)	15.9 (15.7)	16.5 (15.9)	16.7 (16.1)	17.2 (16.8)	15.4-16.1	15.3-16.1	15.6-16.7	15.3-16.9	15.7-18	0.970101	0.211465	0.211465	0.13812	0.13812	0.704475	0.0442494	0.0442494	0.211879	0.38435
P08758	Annexin A5	ANXA5	0.29443	0.00140303	0.0541442	15.5 (15.5)	15.6 (15.5)	15.7 (15.7)	15.8 (15.7)	16.3 (16.2)	15-15.9	15.1-15.9	15.3-16	15.5-16	15.8-17.1	0.513461	0.313336	0.692088	0.201768	0.513461	0.692088	0.0142735	0.0576061	0.0939688	0.174023
P08246	Neutrophil elastase	ELANE	0.288441	0.00177132	0.0609366	12.6 (12.4)	12.4 (12.2)	12.7 (12.6)	13.4 (12.6)	14.8 (14)	11.5-13	11.4-13.3	11.7-13.4	11.3-15.6	13.1-17.1	0.733937	0.886067	0.706012	0.26501	0.146475	0.294489	0.0108393	0.00807106	0.0108393	0.146475
P14618	Pyruvate kinase PKM	PKM	0.28817	0.00178987	0.0609366	16.5 (16.5)	16.8 (16.7)	16.8 (16.5)	16.9 (16.8)	17.4 (17.2)	16-16.8	16.1-17.2	16.3-17.2	16.5-17.1	16.8-17.5	0.3672	0.3672	0.948448	0.213842	0.622619	0.622619	0.0306201	0.138339	0.138339	0.255614
O75888	Tumor necrosis factor ligand superfamily member 13	TNFSF13	-0.288105	0.00179436	0.0609366	14.1 (14.4)	14.1 (14.2)	14.1 (14)	13.8 (14.1)	13.3 (13.4)	13.6-14.5	13.7-14.7	13.8-14.7	13.3-14.3	12.9-13.8	0.901731	0.901731	0.901731	0.334228	0.310915	0.325276	0.0110494	0.0110494	0.0110494	0.138397
Q6FI13	Histone H2A type 2-A	HIST2H2AA3	0.281078	0.0023432	0.0765145	14.8 (14.7)	14.7 (14.5)	15.3 (14.7)	15.6 (15)	16.3 (16.1)	13.8-15.5	14.2-15	14.2-15.6	14-17.1	15-17.7	0.851785	0.288994	0.278916	0.177847	0.177847	0.631773	0.0326643	0.0326643	0.177847	0.278916
P14555	Phospholipase A2, membrane associated	PLA2G2A	-0.274189	0.00302413	0.0889294	19.7 (19.9)	19.5 (19.6)	19.6 (19.6)	18.9 (19.3)	18.8 (18.6)	18.9-20.3	18.9-20	18.9-20	18.8-19.9	18.5-19.2	0.665021	0.749074	0.749074	0.0887608	0.133331	0.101334	0.0887608	0.133331	0.101334	0.749074
Q14697	Neutral alpha-glucosidase AB	GANAB	-0.27413	0.0030306	0.0889294	15.9 (16.1)	15.9 (16)	15.8 (16.1)	15.5 (15.4)	15.3 (15.3)	15.5-16.3	15.6-16.3	15.4-16.4	14.9-16.2	15.1-15.9	0.921911	0.828253	0.828253	0.101846	0.101846	0.159892	0.101846	0.101846	0.101846	0.762103
P29401	Transketolase	TKT	0.274067	0.00303763	0.0889294	15.2 (15.2)	15.3 (15)	15.4 (15.3)	15.3 (15.1)	15.7 (15.4)	15-15.4	14.8-15.6	15.1-15.8	14.8-15.7	15.2-15.8	0.727021	0.424531	0.524846	0.599733	0.712397	0.712397	0.318641	0.318641	0.524846	0.424531
P07476	Involucrin	IVL	-0.267167	0.00389668	0.110276	13.4 (13.4)	13.1 (13.1)	12.7 (12.5)	12.9 (12.7)	12.6 (12.6)	13-13.7	12.9-13.4	12.3-13.5	12.3-13.6	12-12.9	0.380455	0.0240078	0.177129	0.142344	0.476087	0.476087	0.0240078	0.142344	0.512752	0.344067
B0FP48	Uroplakin-3b-like protein	UPK3BL	0.265745	0.00409864	0.11225	12.9 (12.9)	12.6 (12.9)	12.9 (13)	13.4 (13.5)	13.8 (13.9)	12.4-13.4	12.2-13.2	12.3-13.3	12.7-14	13.4-14.3	0.272461	0.795292	0.337655	0.149453	0.0211236	0.109221	0.035845	0.00702076	0.0285766	0.337655
P04792	Heat shock protein beta-1	HSPB1	0.262317	0.00462475	0.1227	16.5 (16.5)	16.9 (16.7)	17 (16.6)	16.9 (16.7)	17.6 (17.6)	16.1-16.7	16-17.1	16.2-17.3	16.4-17.3	17-17.9	0.33784	0.160584	0.716172	0.349319	0.956912	0.716172	0.0146514	0.0974678	0.159152	0.0974678
P98160	Basement membrane-specific heparan sulfate proteoglycan core protein	HSPG2	-0.256565	0.00564392	0.145203	19 (19.1)	18.8 (18.9)	19 (19)	18.4 (18.3)	18.3 (18.3)	18.6-19.9	18.4-19.3	18.6-19.6	17.9-18.9	17.9-18.8	0.652571	0.960056	0.663792	0.0805554	0.140768	0.0805554	0.100745	0.199479	0.100745	0.960056
P04406	Glyceraldehyde-3-phosphate dehydrogenase	GAPDH	0.252905	0.00639213	0.159104	16.8 (16.8)	16.9 (16.7)	17 (16.7)	17.1 (16.9)	17.5 (17.3)	16.5-17.2	16.5-17.1	16.4-17.3	16.6-17.4	16.8-17.7	0.859366	0.748872	0.748872	0.592416	0.647936	0.748872	0.112751	0.112751	0.162403	0.309192
P68104	Elongation factor 1-alpha 1	EEF1A1	0.252141	0.00655907	0.159104	16 (16)	16.4 (16.2)	16.5 (16.4)	16.4 (16.4)	16.6 (16.3)	15.8-16.3	15.9-16.6	15.9-16.9	16.1-16.7	16.2-16.5	0.165675	0.102759	0.800502	0.148929	0.800502	0.800502	0.102759	0.766127	0.800502	0.800502
P27487	Dipeptidyl peptidase 4	DPP4	-0.249588	0.00714506	0.168504	13.4 (13.4)	13.3 (13.3)	12.7 (12.4)	12.9 (12.9)	12.2 (12.8)	12.5-14.2	12.8-14.2	12-13.4	12.5-13.7	11.8-13.5	0.777103	0.226838	0.285134	0.296149	0.360169	0.777103	0.0892845	0.0892845	0.327512	0.285134
Q13438	Protein	OS9	-0.248072	0.00751454	0.172428	14.5 (14.5)	14.5 (14.6)	14.3 (14.3)	14.1 (14.2)	13.9 (14.1)	13.7-15.1	13.8-15.2	13.9-14.9	13.6-14.6	13.7-14.3	0.995678	0.558765	0.558765	0.263479	0.263479	0.558765	0.263479	0.263479	0.416005	0.693936
P50452	Serpin B8	SERPINB8	0.244375	0.00848766	0.180759	11.6 (11.8)	11.5 (11.2)	12.1 (12.1)	12.6 (12.6)	12.5 (12.2)	10.8-12.2	10.4-12.6	11.2-12.9	11.3-13.6	11.5-14.4	0.776078	0.354886	0.255716	0.112652	0.10439	0.354886	0.161249	0.112652	0.432117	0.989582
P02647	Apolipoprotein A-I	APOA1	0.243816	0.00864383	0.180759	16.8 (16.6)	16.9 (16.9)	16.9 (16.8)	16.9 (16.9)	17.5 (17.1)	16.4-17	16.4-17.1	16.6-17.2	16.4-17.4	16.7-18.2	0.825121	0.749569	0.886293	0.825121	0.960368	0.886293	0.0648214	0.0986453	0.102653	0.0986453
P01036	Cystatin-S	CST4	-0.2419	0.00919937	0.180759	19.8 (19.6)	19.6 (19.6)	19.7 (20.1)	18.5 (18.3)	19.1 (19.1)	18.6-20.9	18.7-20.4	18.7-20.8	17.7-19.3	17.9-20.4	0.756705	0.831113	0.843827	0.0293131	0.0456503	0.0383915	0.462385	0.517801	0.473602	0.473602
P38606	V-type proton ATPase catalytic subunit A	ATP6V1A	-0.241698	0.0092598	0.180759	15.1 (14.9)	14.5 (14.2)	14.2 (13.9)	14.4 (14.3)	14.1 (14)	14.1-15.9	13.8-14.7	13.5-14.6	13.8-14.6	13.6-14.5	0.214908	0.0258773	0.336321	0.132392	0.751898	0.50974	0.0440999	0.336321	0.799405	0.50974
P98088	Mucin-5AC	MUC5AC	0.24155	0.00930433	0.180759	16.2 (16.2)	16.3 (16.1)	16.3 (16.1)	16.6 (16)	17.3 (16.7)	16-16.5	15.8-16.6	15.9-16.4	15.8-16.6	16.2-17.6	0.926339	0.963164	0.926339	0.516526	0.598089	0.516526	0.035245	0.038966	0.035245	0.171779
P08727	Keratin, type I cytoskeletal 19	KRT19	0.241133	0.00943042	0.180759	16.7 (16.6)	16.9 (16.6)	17.2 (16.9)	17.1 (16.8)	17.4 (16.8)	16.4-17	16.4-17.1	16.5-17.7	16.6-17.3	16.5-17.7	0.648528	0.295505	0.442162	0.383806	0.648528	0.735225	0.295505	0.383806	0.709555	0.648528
P68371	Tubulin beta-4B chain	TUBB4B	0.239978	0.00978798	0.180759	14.5 (14.4)	14.7 (14.8)	14.5 (14.4)	14.8 (14.6)	15.3 (15.3)	14.2-14.8	14.2-15.2	13.9-14.8	14.1-15.4	14.8-15.8	0.26308	0.975693	0.26308	0.26308	0.975693	0.26308	0.00950032	0.108989	0.00950032	0.110268
P13646	Keratin, type I cytoskeletal 13	KRT13	0.239673	0.00988453	0.180759	17 (16.8)	17.4 (17.2)	17.9 (17.6)	17.6 (17.3)	18 (17.6)	16.5-17.4	16.6-18.1	16.8-18.8	16.6-18.3	17-18.7	0.439811	0.073027	0.287004	0.269462	0.555251	0.518014	0.0959729	0.287004	0.811958	0.518014
P29373	Cellular retinoic acid-binding protein 2	CRABP2	-0.239184	0.0100407	0.180759	14.4 (14.2)	14.3 (14.3)	14.3 (14.3)	14.2 (14.1)	13.6 (13.6)	13.9-14.8	14-14.7	14.1-14.7	13.8-14.4	13.3-14	0.956218	0.956218	0.956218	0.682144	0.682144	0.682144	0.016475	0.016475	0.016475	0.0742144
P30520	Adenylosuccinate synthetase isozyme 2	ADSS	-0.238825	0.0101567	0.180759	13.2 (13)	13.2 (13.1)	13 (12.9)	12.7 (12.9)	12.6 (12.5)	12.5-13.9	12.7-13.9	12.5-13.5	12.1-13.2	12-13.1	0.825795	0.785355	0.638298	0.225686	0.225686	0.315177	0.225686	0.225686	0.315177	0.825795
P00338	L-lactate dehydrogenase A chain	LDHA	0.238633	0.0102196	0.180759	15.9 (15.8)	16.1 (15.8)	16 (15.9)	16 (16)	16.4 (16.1)	15.5-16.2	15.7-16.4	15.5-16.3	15.7-16.4	16.1-16.5	0.463775	0.721609	0.721609	0.721609	0.745056	0.853752	0.142161	0.32532	0.217164	0.234538
P46776	60S ribosomal protein L27a	RPL27A	0.236334	0.0109956	0.190516	10.4 (10.5)	11.1 (11)	10.8 (10.9)	11 (11)	11.3 (11.4)	9.6-11	10.3-12	9.9-11.4	10.6-12	11-11.6	0.108463	0.400761	0.598664	0.19184	0.76319	0.683677	0.108463	0.683677	0.438094	0.663689
P08603	Complement factor H	CFH	0.235555	0.01127	0.191365	16.5 (16.4)	16.2 (16.2)	16.2 (16.2)	16.5 (16.4)	17.1 (16.9)	15.9-16.9	16.1-16.4	16-16.4	16.2-16.7	16.7-17.2	0.155289	0.155289	0.968168	0.968168	0.155289	0.155289	0.0037814	8.02637e-05	8.02637e-05	0.00556294
Q99102	Mucin-4	MUC4	0.233208	0.0121335	0.199213	13.3 (13.2)	12.8 (12.8)	13.1 (13.2)	13.3 (13.3)	14.1 (14.1)	12.9-13.8	12.4-13.2	12.6-13.6	12.8-13.8	13.4-15	0.0136214	0.344917	0.142819	0.924891	0.0231503	0.391192	0.00503496	5.31481e-06	0.000485171	0.00503496
Q02809	Procollagen-lysine,2-oxoglutarate 5-dioxygenase 1	PLOD1	-0.232222	0.0125128	0.199213	15.2 (15.3)	15.3 (15.5)	15.2 (15.2)	14.9 (15)	14.5 (14.4)	14.6-15.8	14.9-15.8	14.7-15.8	14.5-15.4	13.9-14.8	0.496108	0.809103	0.606908	0.335858	0.127283	0.268116	0.0247676	0.0107111	0.022486	0.19374
P24158	Myeloblastin	PRTN3	0.230689	0.0131237	0.199213	12.4 (12.5)	12.3 (12)	12.2 (12.3)	12.6 (12.6)	13.1 (13)	12-12.7	11.9-12.4	11.6-12.9	12-12.9	12.2-13.3	0.739238	0.567789	0.759188	0.567789	0.376506	0.327027	0.127799	0.0878001	0.087659	0.352132
P11413	Glucose-6-phosphate 1-dehydrogenase	G6PD	0.23017	0.0133367	0.199213	12.5 (12.6)	12.7 (12.4)	12.7 (12.5)	13.1 (12.8)	13.2 (13.1)	11.9-13	12.1-13.2	12.1-13.2	12.3-14	12.7-14.1	0.612209	0.612209	0.980163	0.277825	0.29407	0.29407	0.277825	0.29407	0.29407	0.980163
Q8N474	Secreted frizzled-related protein 1	SFRP1	-0.229263	0.0137153	0.199213	18 (18)	18.3 (18.2)	18.4 (18.7)	17.5 (17.2)	17.1 (17.1)	17-18.8	17.8-18.9	17.7-19.2	16.8-18.5	16.6-17.7	0.374215	0.211293	0.599078	0.211293	0.0500865	0.0166687	0.0500865	0.0166687	0.00839033	0.374215
Q13217	DnaJ homolog subfamily C member 3	DNAJC3	-0.228892	0.0138729	0.199213	16.8 (16.8)	16.8 (16.9)	16.9 (16.9)	16.4 (16.3)	16.3 (16.4)	16.5-17	16.2-17.3	16.6-17.1	16-16.7	16.1-16.7	0.964718	0.61141	0.61141	0.0582721	0.0586649	0.0343047	0.0350971	0.0350971	0.0322538	0.61141
P01860	Ig gamma-3 chain C region	IGHG3	0.228683	0.0139625	0.199213	11.4 (11)	11.3 (11.2)	12.1 (12.2)	11.8 (11.8)	12.8 (12.5)	10.5-12.7	10.2-12.6	11.3-12.8	11-12.5	11.9-14.1	0.691418	0.192268	0.145171	0.497522	0.342826	0.497522	0.0441561	0.0392512	0.301436	0.146311
P01024	Complement C3	C3	0.228636	0.0139828	0.199213	18.5 (18.6)	17.9 (17.8)	18.6 (18.6)	18.5 (18.7)	19.6 (19.8)	17.8-19.1	17.1-18.6	17.9-19.2	18-19.3	19.3-20.1	0.0608142	0.980194	0.0608142	0.980194	0.0744812	0.980194	0.0188558	0.000224528	0.0188558	0.0188558
P00751	Complement factor B	CFB	0.228522	0.0140316	0.199213	15.6 (15.7)	15.5 (15.6)	15.4 (15.3)	15.7 (15.6)	16.1 (16)	15-15.9	15.1-15.8	15.2-15.7	15.3-16.1	15.6-16.7	0.680726	0.403075	0.560278	0.560278	0.403075	0.172484	0.033432	0.0217174	0.00769092	0.13136
P52895	Aldo-keto reductase family 1 member C2	AKR1C2	0.22808	0.0142236	0.199213	9.9 (10)	10.5 (10.5)	10.2 (10.3)	10.5 (10.5)	10.9 (10.3)	9.2-10.5	9.6-11	9.1-11	10-10.9	10-12.5	0.203801	0.460993	0.460993	0.203801	0.92029	0.460993	0.177229	0.460993	0.203801	0.460993
Q71DI3	Histone H3.2	HIST2H3A	0.227875	0.0143133	0.199213	13.3 (13)	13 (13)	13.6 (13.1)	13.9 (13.3)	14.2 (14.4)	12.5-13.9	12.6-13.5	12.7-13.7	12.9-14.7	13.1-15	0.575566	0.53132	0.317947	0.284831	0.179223	0.53132	0.179223	0.179223	0.317947	0.575566
P30040	Endoplasmic reticulum resident protein 29	ERP29	0.224161	0.0160257	0.219449	12.7 (12.6)	12.5 (12.8)	12.8 (12.7)	13 (13.1)	13.5 (13.5)	11.8-13.4	11.9-13	12.3-13.3	12.3-13.5	13-14.1	0.662929	0.662929	0.524187	0.452434	0.328406	0.651082	0.0978453	0.0841291	0.166673	0.328406
P07437	Tubulin beta chain	TUBB	0.222675	0.0167591	0.225849	13.3 (13.2)	13.4 (13.5)	13.4 (13.2)	13.6 (13.8)	14.4 (14.9)	12.7-14	12.6-14.3	12.6-14	12.8-14.6	13.5-15.4	0.884315	0.884315	0.884315	0.884315	0.884315	0.884315	0.129581	0.129581	0.129581	0.23471
P0DMV9	Heat shock 70 kDa protein 1B	HSPA1B	0.218018	0.0192489	0.254832	16.4 (16.4)	16.4 (16.3)	16.4 (16.4)	16.5 (16.4)	16.8 (16.8)	16-16.7	15.9-16.5	16.1-16.6	16.1-16.7	16.4-17	0.97946	0.97946	0.97946	0.977393	0.977393	0.977393	0.166701	0.166701	0.166701	0.287098
P09525	Annexin A4	ANXA4	-0.21756	0.0195101	0.254832	14.7 (14.6)	14.7 (14.7)	14.6 (14.8)	14.2 (14.4)	14.3 (14.3)	14.4-15.2	14.1-15.2	14.1-15.2	13.9-14.6	14.1-14.7	0.883561	0.660813	0.545228	0.160782	0.160782	0.243754	0.243754	0.226089	0.414561	0.899448
P01889	HLA class I histocompatibility antigen, B-7 alpha chain	HLA-B	-0.215441	0.0207593	0.262851	11.1 (10.9)	11.2 (11.1)	11.4 (11)	10.7 (10.8)	10.2 (10.2)	10.4-11.9	10.5-12.1	10.5-12	9.8-11.5	9.2-10.8	0.888308	0.500754	0.547118	0.33819	0.33338	0.103656	0.102786	0.102786	0.0551407	0.399743
Q9UGM3	Deleted in malignant brain tumors 1 protein	DMBT1	0.21491	0.021083	0.262851	22.1 (22)	22 (22.1)	22.4 (22.5)	22.2 (22.6)	23.1 (23.1)	21.6-22.9	21.5-22.7	22-23	21.9-23	22.4-23.6	0.851346	0.569097	0.526861	0.727263	0.727263	0.727263	0.0591967	0.0591967	0.185455	0.126167
P62244	40S ribosomal protein S15a	RPS15A	0.213944	0.0216827	0.262851	10.9 (11)	11.6 (11.4)	11.2 (10.8)	11.8 (12.1)	11.7 (11.9)	10-11.4	10.8-12.5	10.2-11.9	11.2-12.8	10.4-12.9	0.189956	0.503685	0.425124	0.102423	0.691469	0.222978	0.209083	0.826405	0.425124	0.826405
P08697	Alpha-2-antiplasmin	SERPINF2	0.213847	0.0217436	0.262851	12.6 (12.6)	12.4 (12.2)	12.5 (12.4)	12.9 (13.2)	13.2 (13.2)	11.9-13.2	12-12.8	11.7-13	12.3-13.5	12.5-13.6	0.671255	0.823334	0.771361	0.345677	0.17508	0.289834	0.132263	0.124307	0.132263	0.460058
Q04917	14-3-3 protein eta	YWHAH	-0.213486	0.0219719	0.262851	14 (14.1)	14.3 (14.5)	14 (13.9)	13.5 (13.5)	13.6 (13.6)	13.4-14.7	13.7-15	13.5-14.2	12.9-14.2	13.2-14.2	0.299478	0.909965	0.299478	0.139816	0.0134374	0.139816	0.350754	0.139816	0.357044	0.67978
Q9BS40	Latexin	LXN	0.212576	0.0225574	0.262851	13.3 (13.4)	13.5 (13.5)	13.4 (13.4)	13.4 (13.4)	14 (14.1)	12.9-13.8	13.1-13.9	13-13.7	12.8-13.8	13.5-14.8	0.501137	0.819372	0.694752	0.757648	0.757648	0.843948	0.0818093	0.202363	0.0864116	0.104882
Q96DA0	Zymogen granule protein 16 homolog B	ZG16B	-0.21232	0.0227241	0.262851	17.8 (17.8)	17.9 (18.1)	18.4 (18.5)	17.1 (17.2)	16.9 (16.7)	16.6-19	16.7-19.3	17.6-19.1	16.6-17.9	16.3-17.5	0.820227	0.199251	0.274145	0.109631	0.094402	0.0104108	0.094402	0.094402	0.0104108	0.722842
P24666	Low molecular weight phosphotyrosine protein phosphatase	ACP1	0.211908	0.0229951	0.262851	12.7 (12.8)	13.3 (13.3)	13.7 (13.7)	13.4 (13.3)	13.4 (13.5)	12-13.4	12.9-13.7	13-14.5	12.6-14.3	12.8-14	0.134971	0.00372657	0.19382	0.134971	0.837154	0.336299	0.134971	0.8361	0.53276	0.870937
Q15661	Tryptase alpha/beta-1	TPSAB1	0.211751	0.0230988	0.262851	13 (13.4)	13 (13.1)	13.5 (13.4)	13.5 (13.3)	13.5 (13.4)	12.2-13.7	12.4-13.7	13-13.9	12.9-14	13-14	0.964866	0.194605	0.194605	0.194605	0.194605	0.964866	0.262204	0.262204	0.964866	0.964866
P27105	Erythrocyte band 7 integral membrane protein	STOM	0.21153	0.0232459	0.262851	12.9 (12.8)	13 (13.1)	13.2 (13.2)	13.5 (13.4)	13.4 (14)	12.4-13.7	12.4-13.7	12.7-13.5	12.7-14.4	12.5-14.5	0.787245	0.635782	0.747161	0.503832	0.530303	0.56999	0.56999	0.56999	0.727996	0.787245
P19013	Keratin, type II cytoskeletal 4	KRT4	0.211107	0.0235297	0.262851	16.5 (16.5)	16.6 (16.4)	17 (16.7)	16.8 (16.5)	17.2 (16.9)	16.2-16.9	16-17.1	16.4-17.4	16.1-17	16.5-17.8	0.874321	0.142908	0.166072	0.464427	0.500636	0.500636	0.142908	0.142908	0.573313	0.388917
P20073	Annexin A7	ANXA7	0.209635	0.0245394	0.270571	11.9 (12.1)	12 (11.9)	12.1 (11.8)	12 (12)	12.6 (12.7)	11.3-12.5	11.4-12.6	11.4-12.6	11.4-12.4	12.2-12.9	0.847975	0.713198	0.847975	0.883275	0.893107	0.847975	0.177653	0.177653	0.297208	0.177653
P16070	CD44 antigen	CD44	-0.20782	0.0258363	0.281218	12.4 (12.7)	12.7 (12.7)	12.6 (13)	12 (12.1)	11.5 (11.7)	11.8-13.6	12.1-13.2	12.2-13.3	11.5-12.7	10.7-12.5	0.475828	0.588569	0.800276	0.353735	0.128174	0.167543	0.103026	0.0443573	0.0443573	0.353735
Q16378	Proline-rich protein 4	PRR4	-0.206039	0.0271645	0.291932	22.7 (23.3)	21.8 (22.6)	20.8 (20.5)	21.1 (21.9)	21.1 (21.6)	22.2-23.9	19.8-23.9	19.2-23.1	19-23.1	19.6-22.8	0.295295	0.0267704	0.295295	0.0824853	0.513517	0.798313	0.146372	0.546045	0.798313	0.978807
P07355	Annexin A2	ANXA2	0.204867	0.0280702	0.297895	17 (17)	17 (16.9)	17.2 (16.9)	17.2 (17.1)	17.5 (17.5)	16.8-17.3	16.5-17.3	16.7-17.3	17-17.3	16.9-17.8	0.996045	0.335173	0.335173	0.335173	0.335173	0.996045	0.204411	0.204411	0.335173	0.335173
Q6UXB2	VEGF coregulated chemokine 1	CXCL17	-0.202856	0.0296837	0.304527	13.4 (13.6)	13.9 (14.1)	13.9 (14.2)	13 (13.4)	12.1 (11.9)	12.8-14.3	13.4-14.9	13.4-14.8	11.7-14	11.3-13.3	0.322593	0.322593	0.944525	0.322593	0.0732526	0.0732526	0.037024	0.00401009	0.00401009	0.173143
O43653	Prostate stem cell antigen	PSCA	0.202138	0.0302785	0.304527	12.7 (12.8)	12.8 (12.5)	13.5 (13.4)	13.1 (12.6)	14.4 (15.3)	11.6-13.5	11.7-13.3	12.5-14.4	11.5-14.5	11.9-16.3	0.996396	0.216192	0.216192	0.609481	0.609481	0.557346	0.0371701	0.0371701	0.216192	0.108123
O14818	Proteasome subunit alpha type-7	PSMA7	-0.202083	0.0303245	0.304527	15.1 (15.1)	15.2 (15.2)	15.1 (15.1)	14.8 (14.7)	14.8 (14.7)	14.7-15.6	14.7-15.6	14.7-15.7	14.2-15.3	14.3-15.2	0.791376	0.866563	0.712337	0.444095	0.444095	0.444095	0.444095	0.444095	0.444095	0.866563
P81605	Dermcidin	DCD	-0.201981	0.03041	0.304527	15.7 (15.9)	15.9 (15.9)	16.1 (16.3)	15.8 (15.8)	14.9 (14.8)	15-16.6	15.4-16.8	15.6-16.8	14.9-16.4	14.3-15.4	0.658719	0.364127	0.658719	0.894982	0.658719	0.43496	0.0291545	0.0127095	0.00487094	0.0291545
P20336	Ras-related protein Rab-3A	RAB3A	0.2018	0.0305622	0.304527	11.6 (11.6)	11.4 (11.5)	11.4 (11.8)	12 (12)	12.3 (12.1)	10.6-12.2	10.7-12.1	10.4-12.5	11.1-12.9	11.2-13	0.830885	0.830885	0.97616	0.316767	0.220241	0.220241	0.220241	0.220241	0.220241	0.830885
P28070	Proteasome subunit beta type-4	PSMB4	-0.201202	0.0310695	0.304527	14.1 (14)	14.1 (14)	14 (14.2)	14 (14.1)	13.1 (13)	13.3-14.9	13.7-14.5	13.5-14.5	13.5-14.7	12.7-13.5	0.977909	0.977909	0.977909	0.977909	0.977909	0.977909	0.0183969	0.0183969	0.0183969	0.019261
P23528	Cofilin-1	CFL1	0.201043	0.0312059	0.304527	16 (16)	16.3 (16.2)	16.4 (16.2)	16.3 (16.2)	16.5 (16.1)	15.6-16.3	15.9-16.5	15.9-16.8	15.7-16.6	15.6-17.1	0.476132	0.32451	0.779259	0.48126	0.922147	0.779259	0.32451	0.779259	0.844812	0.779259
P10909	Clusterin	CLU	0.200165	0.0319657	0.307493	21 (21.4)	20.7 (20.8)	21.2 (21.2)	21.2 (21.6)	21.7 (21.9)	20.6-21.7	20.3-21.4	20.7-21.8	20.2-21.9	21.4-22	0.451663	0.649779	0.307115	0.769913	0.307115	0.831231	0.305428	0.0906676	0.307115	0.307115
P33241	Lymphocyte-specific protein 1	LSP1	-0.200735	0.0322342	0.307493	10.9 (10.9)	11 (11)	11 (11.4)	10.6 (10.3)	9.8 (9.7)	10-11.7	10.5-11.6	10-11.8	9.7-11.5	8.9-10.2	0.926708	0.926708	0.947085	0.593589	0.524873	0.524873	0.0641483	0.0641483	0.0641483	0.258193
P06576	ATP synthase subunit beta, mitochondrial	ATP5B	0.198839	0.0331436	0.310363	14.9 (14.9)	15 (14.9)	15 (14.9)	15.1 (15.2)	15.2 (15.3)	14.5-15	14.5-15.4	14.5-15.4	14.9-15.5	14.9-15.4	0.634701	0.634701	0.943193	0.620366	0.634701	0.634701	0.620366	0.634701	0.634701	0.768156
P04220	Ig mu heavy chain disease protein	NA	-0.198428	0.0335165	0.310363	14.6 (14.3)	14.3 (14.4)	14.2 (14.2)	14.2 (14.2)	14.2 (14.3)	14-15.3	13.8-14.7	13.9-14.5	14-14.5	13.8-14.5	0.206111	0.206111	0.945153	0.206111	0.945153	0.945153	0.206111	0.945153	0.945153	0.945153
Q13510	Acid ceramidase	ASAH1	0.198301	0.0336318	0.310363	13.3 (13.3)	13 (12.9)	13.5 (13.5)	13.5 (13.7)	13.6 (13.6)	12.5-13.7	12.4-13.5	13.2-13.9	13-14	13.1-14.3	0.390048	0.390048	0.134918	0.390048	0.134918	0.928711	0.390048	0.134918	0.904511	0.904511
P61956	Small ubiquitin-related modifier 2	SUMO2	-0.19751	0.0343608	0.31247	11.8 (11.8)	11.7 (11.9)	11.3 (11.2)	11.6 (11.9)	11 (11)	11.2-12.4	11-12.4	10.4-12	10.8-12.4	10.5-11.3	0.817445	0.373318	0.373318	0.606853	0.635788	0.606853	0.29351	0.29351	0.606853	0.373318
P01700	Ig lambda chain V-I region HA	NA	-0.197258	0.0345963	0.31247	15.6 (15.4)	14.9 (15)	15.3 (15.6)	15 (15)	14.7 (14.5)	14.8-16.6	13.9-15.5	14.4-16.3	14-15.8	14.1-15.7	0.36147	0.70397	0.52761	0.366876	0.903272	0.572256	0.36147	0.726244	0.455777	0.726244
P49913	Cathelicidin antimicrobial peptide	CAMP	0.195577	0.0361989	0.321877	12.9 (13.1)	12.5 (12.4)	12.6 (12.4)	13.3 (13.3)	13.4 (13.5)	12.3-13.5	11.7-13	11.9-13.4	12.8-14	12.3-14.5	0.292559	0.345031	0.846453	0.292559	0.0824712	0.0824712	0.292559	0.0824712	0.090716	0.846453
Q99832	T-complex protein 1 subunit eta	CCT7	-0.195374	0.0363959	0.321877	13.2 (12.9)	13.1 (13.1)	12.9 (12.8)	13 (12.9)	12.2 (12.4)	12.5-13.3	12.4-13.7	12.2-13.3	12.4-13.4	11.6-13	0.769072	0.557923	0.744418	0.769072	0.769072	0.769072	0.0955396	0.098082	0.195674	0.137416
P01743	Ig heavy chain V-I region HG3	NA	-0.194928	0.0368332	0.322385	14.3 (14.2)	14.2 (14.3)	14.2 (14.4)	14.1 (14.3)	13.5 (13.6)	13.5-15.3	13.5-15	13.6-14.8	13.3-14.9	13-14	0.965306	0.965306	0.965306	0.965306	0.965306	0.965306	0.0585596	0.0585596	0.0585596	0.100768
O15145	Actin-related protein 2/3 complex subunit 3	ARPC3	0.194298	0.0374586	0.324514	11.8 (11.6)	11.9 (11.8)	12 (12.2)	12.2 (12.2)	12.2 (12)	11.2-12.2	11.6-12.5	11.6-12.5	11.7-12.7	11.6-13	0.870549	0.605435	0.759422	0.531145	0.531145	0.605435	0.531145	0.566465	0.605435	0.96911
P34932	Heat shock 70 kDa protein 4	HSPA4	-0.192436	0.0393598	0.333806	13.9 (13.9)	13.6 (13.7)	13.8 (13.6)	13.3 (13.3)	13 (13.2)	13.5-14.6	13-14.3	13.1-14.5	12.7-13.7	12.5-13.6	0.354465	0.676613	0.452487	0.125972	0.452487	0.195861	0.0854726	0.195861	0.106007	0.452487
Q02818	Nucleobindin-1	NUCB1	-0.192293	0.0395089	0.333806	16.9 (16.9)	17 (17)	17.1 (17.1)	16.8 (16.7)	16.6 (16.6)	16.5-17.3	16.8-17.3	16.7-17.4	16.6-17	16.3-16.8	0.40123	0.175518	0.53987	0.489514	0.175518	0.0774981	0.175409	0.055096	0.0254966	0.364662
P62826	GTP-binding nuclear protein Ran	RAN	0.191878	0.0399453	0.333806	11.6 (11.5)	11.8 (12)	11.4 (11.7)	11.9 (11.8)	12.7 (12.4)	11-12.5	11.1-12.5	10.4-12.2	11.4-12.4	12.1-13.2	0.636876	0.636876	0.408439	0.5643	0.797325	0.342195	0.0751271	0.175432	0.0455724	0.231129
P80303	Nucleobindin-2	NUCB2	-0.19142	0.0404314	0.333806	18.1 (18.2)	18.2 (18.5)	18.4 (18.4)	17.7 (17.7)	17.4 (17.6)	17.4-18.7	17.5-18.9	17.7-19.1	17-18.4	16.8-17.9	0.511874	0.258917	0.511874	0.258917	0.105552	0.0518256	0.105552	0.0518256	0.034087	0.511874
O00584	Ribonuclease T2	RNASET2	-0.191215	0.0406496	0.333806	15.1 (15.1)	15 (15.2)	14.8 (14.7)	15.2 (15.2)	14.4 (14.3)	14.8-15.6	14.7-15.4	14.4-15.2	14.6-15.6	14-14.9	0.690866	0.11944	0.229928	0.690866	0.51943	0.0689587	0.0221052	0.0391639	0.229928	0.0209307
P59998	Actin-related protein 2/3 complex subunit 4	ARPC4	0.190991	0.0408903	0.333806	12.1 (12.2)	12.5 (12.4)	12.2 (12.3)	12.3 (12.4)	13 (13)	11.2-12.7	12-12.9	11.5-12.8	11.4-13	12.3-13.8	0.23965	0.660694	0.487396	0.487396	0.660694	0.666207	0.0531009	0.23965	0.0900064	0.169016
Q16222	UDP-N-acetylhexosamine pyrophosphorylase	UAP1	0.190441	0.0414861	0.335445	11.2 (11.1)	11.7 (12.1)	12 (12.4)	11.3 (11.4)	12.8 (12.8)	10.1-12.2	10.9-12.6	10.8-13.1	10.1-12.4	11.5-13.8	0.431351	0.173774	0.491307	0.847	0.491307	0.21501	0.0239591	0.085204	0.197082	0.0272859
O15511	Actin-related protein 2/3 complex subunit 5	ARPC5	0.18878	0.0433281	0.347033	11.6 (11.7)	11.5 (10.8)	11.5 (11.5)	12.3 (11.7)	12.3 (12.1)	10.3-12.7	10.3-13	10.7-12.2	11.1-13.3	11.3-12.9	0.940834	0.940834	0.940834	0.346956	0.346956	0.346956	0.373242	0.346956	0.346956	0.940834
P07108	Acyl-CoA-binding protein	DBI	-0.188105	0.0440964	0.349886	14.6 (14.6)	14.8 (14.8)	14.5 (14.6)	14.5 (14.6)	14.1 (13.8)	14.1-14.9	14.5-15.1	14.2-15	14.2-15	13.5-14.3	0.587977	0.807644	0.413772	0.774418	0.413772	0.869197	0.133407	0.0501011	0.174413	0.201099
P05164	Myeloperoxidase	MPO	0.18765	0.04462	0.350763	15.7 (15.6)	15.4 (15.4)	15.6 (15.3)	16 (15.7)	16.2 (15.9)	15.3-16	15-15.6	15.1-15.9	15-16.3	15-16.9	0.502454	0.739998	0.68683	0.343224	0.176741	0.27968	0.27968	0.176741	0.27968	0.739998
Q15293	Reticulocalbin-1	RCN1	-0.187113	0.0452459	0.35242	13.6 (13.7)	13.1 (13)	13.6 (13.9)	13.3 (13.4)	12.5 (12.5)	12.8-14.5	12.3-13.7	12.9-14.3	12.6-13.7	12.4-12.9	0.112748	0.946243	0.112748	0.379229	0.470169	0.379229	0.0107928	0.185634	0.0107928	0.0973265
P27797	Calreticulin	CALR	-0.185941	0.0466349	0.357335	13.6 (13.4)	13.4 (13.3)	13.3 (13.2)	13.1 (13)	13 (13)	13.1-13.9	12.8-13.9	12.9-13.7	12.7-13.7	12.3-13.8	0.50092	0.473584	0.903659	0.297945	0.473584	0.473584	0.297945	0.473584	0.473584	0.853066
P08174	Complement decay-accelerating factor	CD55	0.185789	0.0468183	0.357335	13.1 (13.3)	13.2 (13.3)	13.5 (13.7)	13.8 (13.7)	13.4 (13.3)	12.9-13.6	12.7-13.7	12.8-14	13.1-14.5	12.5-14.5	0.725417	0.464368	0.549807	0.113492	0.201913	0.500468	0.574601	0.725417	0.748498	0.500468
P07602	Prosaposin	PSAP	-0.185523	0.0471396	0.357335	17 (17.2)	16.8 (17)	17.1 (17.1)	16.6 (16.7)	16.3 (16.2)	16.3-17.8	16.2-17.6	16.4-18	15.8-17.5	15.8-16.8	0.619429	0.558391	0.418315	0.38835	0.519997	0.188313	0.188313	0.241961	0.106373	0.477544
Q9UL46	Proteasome activator complex subunit 2	PSME2	0.184254	0.0486977	0.365879	14.8 (14.7)	15.1 (15.1)	15.1 (15.1)	15.2 (15.3)	15 (15)	14.4-15.2	14.8-15.4	14.8-15.3	14.9-15.4	14.9-15.2	0.212024	0.280565	0.811926	0.188012	0.811926	0.779332	0.660186	0.811926	0.811926	0.779332
